# Supplementary material for: Perampanel, Brivaracetam, Cenobamate, Stiripentol, and Ganaxolone in Lennox-Gastaut Syndrome: A Comprehensive Narrative Review
Source: J Clin Med. 2025 Sep 6;14(17):6302. doi: 10.3390/jcm14176302 (PMC12429675; doi:10.3390/jcm14176302)
Supplement: Supplementary file 1 [file jcm-14-06302-s001.zip]

Archive with 1 entries (1 files):
- jcm-3820600-supplementary.pdf
